# Supplementary material for: Coral reef degradation at an atoll of the Western Colombian Caribbean
Source: PeerJ. 2023 Apr 12;11:e15057. doi: 10.7717/peerj.15057 (PMC10105559; doi:10.7717/peerj.15057)
Supplement: Supplemental Information 4 — Each data point indicate the abundance (number of point per square) of each benthic categories evaluated. [file peerj-11-15057-s004.xlsx]

## Sheet: Hoja1
Station	Transect	Square	Benthic_group	abundance
Q192	1	1	C	1
Q192	1	1	EALG	0
Q192	1	1	CALG	0
Q192	1	1	MALG	21
Q192	1	1	FALG	0
Q192	1	1	ENSP	0
Q192	1	1	ERSP	0
Q192	1	1	OCTO	0
Q192	1	1	BHG	0
Q192	1	1	RUBB	0
Q192	1	1	SAND	10
Q192	1	2	C	1
Q192	1	2	EALG	0
Q192	1	2	CALG	0
Q192	1	2	MALG	9
Q192	1	2	FALG	0
Q192	1	2	ENSP	0
Q192	1	2	ERSP	0
Q192	1	2	OCTO	0
Q192	1	2	BHG	0
Q192	1	2	RUBB	1
Q192	1	2	SAND	17
Q192	1	3	C	0
Q192	1	3	EALG	0
Q192	1	3	CALG	0
Q192	1	3	MALG	15
Q192	1	3	FALG	0
Q192	1	3	ENSP	0
Q192	1	3	ERSP	0
Q192	1	3	OCTO	0
Q192	1	3	BHG	0
Q192	1	3	RUBB	0
Q192	1	3	SAND	17
Q192	1	4	C	0
Q192	1	4	EALG	0
Q192	1	4	CALG	0
Q192	1	4	MALG	12
Q192	1	4	FALG	0
Q192	1	4	ENSP	0
Q192	1	4	ERSP	0
Q192	1	4	OCTO	0
Q192	1	4	BHG	0
Q192	1	4	RUBB	0
Q192	1	4	SAND	20
Q192	1	5	C	2
Q192	1	5	EALG	0
Q192	1	5	CALG	0
Q192	1	5	MALG	10
Q192	1	5	FALG	0
Q192	1	5	ENSP	0
Q192	1	5	ERSP	0
Q192	1	5	OCTO	0
Q192	1	5	BHG	0
Q192	1	5	RUBB	0
Q192	1	5	SAND	20
Q192	1	6	C	0
Q192	1	6	EALG	0
Q192	1	6	CALG	0
Q192	1	6	MALG	14
Q192	1	6	FALG	0
Q192	1	6	ENSP	0
Q192	1	6	ERSP	1
Q192	1	6	OCTO	0
Q192	1	6	BHG	1
Q192	1	6	RUBB	0
Q192	1	6	SAND	16
Q192	1	7	C	1
Q192	1	7	EALG	0
Q192	1	7	CALG	0
Q192	1	7	MALG	14
Q192	1	7	FALG	0
Q192	1	7	ENSP	0
Q192	1	7	ERSP	4
Q192	1	7	OCTO	0
Q192	1	7	BHG	2
Q192	1	7	RUBB	0
Q192	1	7	SAND	15
Q192	1	8	C	3
Q192	1	8	EALG	0
Q192	1	8	CALG	0
Q192	1	8	MALG	15
Q192	1	8	FALG	3
Q192	1	8	ENSP	0
Q192	1	8	ERSP	0
Q192	1	8	OCTO	3
Q192	1	8	BHG	8
Q192	1	8	RUBB	0
Q192	1	8	SAND	0
Q192	1	9	C	2
Q192	1	9	EALG	0
Q192	1	9	CALG	0
Q192	1	9	MALG	27
Q192	1	9	FALG	2
Q192	1	9	ENSP	0
Q192	1	9	ERSP	0
Q192	1	9	OCTO	0
Q192	1	9	BHG	1
Q192	1	9	RUBB	0
Q192	1	9	SAND	0
Q192	1	10	C	1
Q192	1	10	EALG	0
Q192	1	10	CALG	0
Q192	1	10	MALG	20
Q192	1	10	FALG	1
Q192	1	10	ENSP	0
Q192	1	10	ERSP	0
Q192	1	10	OCTO	1
Q192	1	10	BHG	0
Q192	1	10	RUBB	0
Q192	1	10	SAND	9
Q192	1	11	C	1
Q192	1	11	EALG	0
Q192	1	11	CALG	0
Q192	1	11	MALG	17
Q192	1	11	FALG	1
Q192	1	11	ENSP	0
Q192	1	11	ERSP	0
Q192	1	11	OCTO	0
Q192	1	11	BHG	8
Q192	1	11	RUBB	0
Q192	1	11	SAND	5
Q192	1	12	C	2
Q192	1	12	EALG	0
Q192	1	12	CALG	0
Q192	1	12	MALG	13
Q192	1	12	FALG	1
Q192	1	12	ENSP	0
Q192	1	12	ERSP	0
Q192	1	12	OCTO	0
Q192	1	12	BHG	5
Q192	1	12	RUBB	0
Q192	1	12	SAND	11
Q192	1	13	C	0
Q192	1	13	EALG	0
Q192	1	13	CALG	0
Q192	1	13	MALG	13
Q192	1	13	FALG	0
Q192	1	13	ENSP	1
Q192	1	13	ERSP	0
Q192	1	13	OCTO	0
Q192	1	13	BHG	0
Q192	1	13	RUBB	0
Q192	1	13	SAND	18
Q192	1	14	C	0
Q192	1	14	EALG	0
Q192	1	14	CALG	0
Q192	1	14	MALG	22
Q192	1	14	FALG	0
Q192	1	14	ENSP	0
Q192	1	14	ERSP	0
Q192	1	14	OCTO	0
Q192	1	14	BHG	0
Q192	1	14	RUBB	0
Q192	1	14	SAND	10
Q192	1	15	C	0
Q192	1	15	EALG	0
Q192	1	15	CALG	0
Q192	1	15	MALG	25
Q192	1	15	FALG	0
Q192	1	15	ENSP	0
Q192	1	15	ERSP	0
Q192	1	15	OCTO	0
Q192	1	15	BHG	0
Q192	1	15	RUBB	0
Q192	1	15	SAND	7
Q192	1	16	C	0
Q192	1	16	EALG	0
Q192	1	16	CALG	0
Q192	1	16	MALG	19
Q192	1	16	FALG	0
Q192	1	16	ENSP	0
Q192	1	16	ERSP	0
Q192	1	16	OCTO	0
Q192	1	16	BHG	0
Q192	1	16	RUBB	0
Q192	1	16	SAND	13
Q192	1	17	C	1
Q192	1	17	EALG	0
Q192	1	17	CALG	0
Q192	1	17	MALG	24
Q192	1	17	FALG	0
Q192	1	17	ENSP	0
Q192	1	17	ERSP	1
Q192	1	17	OCTO	0
Q192	1	17	BHG	1
Q192	1	17	RUBB	0
Q192	1	17	SAND	5
Q192	1	18	C	0
Q192	1	18	EALG	0
Q192	1	18	CALG	0
Q192	1	18	MALG	25
Q192	1	18	FALG	0
Q192	1	18	ENSP	0
Q192	1	18	ERSP	0
Q192	1	18	OCTO	0
Q192	1	18	BHG	0
Q192	1	18	RUBB	0
Q192	1	18	SAND	7
Q192	1	19	C	0
Q192	1	19	EALG	0
Q192	1	19	CALG	0
Q192	1	19	MALG	21
Q192	1	19	FALG	0
Q192	1	19	ENSP	0
Q192	1	19	ERSP	0
Q192	1	19	OCTO	1
Q192	1	19	BHG	0
Q192	1	19	RUBB	0
Q192	1	19	SAND	10
Q192	1	20	C	0
Q192	1	20	EALG	0
Q192	1	20	CALG	0
Q192	1	20	MALG	24
Q192	1	20	FALG	0
Q192	1	20	ENSP	0
Q192	1	20	ERSP	0
Q192	1	20	OCTO	1
Q192	1	20	BHG	0
Q192	1	20	RUBB	0
Q192	1	20	SAND	7
Q192	2	21	C	0
Q192	2	21	EALG	0
Q192	2	21	CALG	0
Q192	2	21	MALG	23
Q192	2	21	FALG	1
Q192	2	21	ENSP	0
Q192	2	21	ERSP	1
Q192	2	21	OCTO	0
Q192	2	21	BHG	0
Q192	2	21	RUBB	0
Q192	2	21	SAND	7
Q192	2	22	C	0
Q192	2	22	EALG	0
Q192	2	22	CALG	0
Q192	2	22	MALG	26
Q192	2	22	FALG	0
Q192	2	22	ENSP	0
Q192	2	22	ERSP	0
Q192	2	22	OCTO	0
Q192	2	22	BHG	0
Q192	2	22	RUBB	0
Q192	2	22	SAND	2
Q192	2	23	C	0
Q192	2	23	EALG	0
Q192	2	23	CALG	0
Q192	2	23	MALG	27
Q192	2	23	FALG	0
Q192	2	23	ENSP	0
Q192	2	23	ERSP	0
Q192	2	23	OCTO	2
Q192	2	23	BHG	0
Q192	2	23	RUBB	0
Q192	2	23	SAND	3
Q192	2	24	C	0
Q192	2	24	EALG	0
Q192	2	24	CALG	0
Q192	2	24	MALG	14
Q192	2	24	FALG	0
Q192	2	24	ENSP	0
Q192	2	24	ERSP	0
Q192	2	24	OCTO	0
Q192	2	24	BHG	0
Q192	2	24	RUBB	0
Q192	2	24	SAND	14
Q192	2	25	C	0
Q192	2	25	EALG	0
Q192	2	25	CALG	0
Q192	2	25	MALG	14
Q192	2	25	FALG	0
Q192	2	25	ENSP	0
Q192	2	25	ERSP	0
Q192	2	25	OCTO	0
Q192	2	25	BHG	1
Q192	2	25	RUBB	0
Q192	2	25	SAND	21
Q192	2	26	C	0
Q192	2	26	EALG	0
Q192	2	26	CALG	0
Q192	2	26	MALG	9
Q192	2	26	FALG	0
Q192	2	26	ENSP	0
Q192	2	26	ERSP	0
Q192	2	26	OCTO	0
Q192	2	26	BHG	4
Q192	2	26	RUBB	2
Q192	2	26	SAND	21
Q192	2	27	C	3
Q192	2	27	EALG	1
Q192	2	27	CALG	0
Q192	2	27	MALG	13
Q192	2	27	FALG	4
Q192	2	27	ENSP	5
Q192	2	27	ERSP	1
Q192	2	27	OCTO	0
Q192	2	27	BHG	0
Q192	2	27	RUBB	2
Q192	2	27	SAND	3
Q192	2	28	C	2
Q192	2	28	EALG	26
Q192	2	28	CALG	0
Q192	2	28	MALG	0
Q192	2	28	FALG	0
Q192	2	28	ENSP	1
Q192	2	28	ERSP	0
Q192	2	28	OCTO	0
Q192	2	28	BHG	3
Q192	2	28	RUBB	0
Q192	2	28	SAND	0
Q192	2	29	C	2
Q192	2	29	EALG	0
Q192	2	29	CALG	0
Q192	2	29	MALG	26
Q192	2	29	FALG	0
Q192	2	29	ENSP	1
Q192	2	29	ERSP	0
Q192	2	29	OCTO	0
Q192	2	29	BHG	0
Q192	2	29	RUBB	0
Q192	2	29	SAND	3
Q192	2	30	C	2
Q192	2	30	EALG	0
Q192	2	30	CALG	0
Q192	2	30	MALG	23
Q192	2	30	FALG	1
Q192	2	30	ENSP	0
Q192	2	30	ERSP	0
Q192	2	30	OCTO	1
Q192	2	30	BHG	2
Q192	2	30	RUBB	0
Q192	2	30	SAND	3
Q192	2	31	C	0
Q192	2	31	EALG	0
Q192	2	31	CALG	0
Q192	2	31	MALG	28
Q192	2	31	FALG	0
Q192	2	31	ENSP	0
Q192	2	31	ERSP	0
Q192	2	31	OCTO	2
Q192	2	31	BHG	0
Q192	2	31	RUBB	0
Q192	2	31	SAND	2
Q192	2	32	C	0
Q192	2	32	EALG	0
Q192	2	32	CALG	0
Q192	2	32	MALG	21
Q192	2	32	FALG	0
Q192	2	32	ENSP	0
Q192	2	32	ERSP	0
Q192	2	32	OCTO	2
Q192	2	32	BHG	0
Q192	2	32	RUBB	0
Q192	2	32	SAND	9
Q192	2	33	C	1
Q192	2	33	EALG	0
Q192	2	33	CALG	0
Q192	2	33	MALG	25
Q192	2	33	FALG	0
Q192	2	33	ENSP	0
Q192	2	33	ERSP	0
Q192	2	33	OCTO	0
Q192	2	33	BHG	0
Q192	2	33	RUBB	1
Q192	2	33	SAND	5
Q192	2	34	C	0
Q192	2	34	EALG	0
Q192	2	34	CALG	0
Q192	2	34	MALG	18
Q192	2	34	FALG	0
Q192	2	34	ENSP	0
Q192	2	34	ERSP	0
Q192	2	34	OCTO	0
Q192	2	34	BHG	0
Q192	2	34	RUBB	1
Q192	2	34	SAND	13
Q192	2	35	C	0
Q192	2	35	EALG	0
Q192	2	35	CALG	0
Q192	2	35	MALG	18
Q192	2	35	FALG	0
Q192	2	35	ENSP	0
Q192	2	35	ERSP	0
Q192	2	35	OCTO	0
Q192	2	35	BHG	0
Q192	2	35	RUBB	0
Q192	2	35	SAND	14
Q192	2	36	C	0
Q192	2	36	EALG	0
Q192	2	36	CALG	0
Q192	2	36	MALG	14
Q192	2	36	FALG	0
Q192	2	36	ENSP	0
Q192	2	36	ERSP	0
Q192	2	36	OCTO	0
Q192	2	36	BHG	0
Q192	2	36	RUBB	0
Q192	2	36	SAND	18
Q192	2	37	C	1
Q192	2	37	EALG	0
Q192	2	37	CALG	0
Q192	2	37	MALG	22
Q192	2	37	FALG	0
Q192	2	37	ENSP	0
Q192	2	37	ERSP	0
Q192	2	37	OCTO	0
Q192	2	37	BHG	0
Q192	2	37	RUBB	0
Q192	2	37	SAND	9
Q192	2	38	C	0
Q192	2	38	EALG	0
Q192	2	38	CALG	0
Q192	2	38	MALG	21
Q192	2	38	FALG	0
Q192	2	38	ENSP	0
Q192	2	38	ERSP	0
Q192	2	38	OCTO	0
Q192	2	38	BHG	0
Q192	2	38	RUBB	1
Q192	2	38	SAND	10
Q192	2	39	C	0
Q192	2	39	EALG	0
Q192	2	39	CALG	0
Q192	2	39	MALG	16
Q192	2	39	FALG	0
Q192	2	39	ENSP	0
Q192	2	39	ERSP	0
Q192	2	39	OCTO	0
Q192	2	39	BHG	1
Q192	2	39	RUBB	0
Q192	2	39	SAND	15
Q192	2	40	C	3
Q192	2	40	EALG	0
Q192	2	40	CALG	0
Q192	2	40	MALG	22
Q192	2	40	FALG	0
Q192	2	40	ENSP	0
Q192	2	40	ERSP	0
Q192	2	40	OCTO	0
Q192	2	40	BHG	0
Q192	2	40	RUBB	1
Q192	2	40	SAND	6
BUQUE	3	41	C	0
BUQUE	3	41	EALG	0
BUQUE	3	41	CALG	0
BUQUE	3	41	MALG	28
BUQUE	3	41	FALG	0
BUQUE	3	41	ENSP	0
BUQUE	3	41	ERSP	0
BUQUE	3	41	OCTO	1
BUQUE	3	41	BHG	0
BUQUE	3	41	RUBB	0
BUQUE	3	41	SAND	3
BUQUE	3	42	C	0
BUQUE	3	42	EALG	0
BUQUE	3	42	CALG	0
BUQUE	3	42	MALG	16
BUQUE	3	42	FALG	0
BUQUE	3	42	ENSP	0
BUQUE	3	42	ERSP	0
BUQUE	3	42	OCTO	2
BUQUE	3	42	BHG	0
BUQUE	3	42	RUBB	0
BUQUE	3	42	SAND	14
BUQUE	3	43	C	0
BUQUE	3	43	EALG	1
BUQUE	3	43	CALG	4
BUQUE	3	43	MALG	26
BUQUE	3	43	FALG	0
BUQUE	3	43	ENSP	0
BUQUE	3	43	ERSP	0
BUQUE	3	43	OCTO	0
BUQUE	3	43	BHG	0
BUQUE	3	43	RUBB	0
BUQUE	3	43	SAND	1
BUQUE	3	44	C	0
BUQUE	3	44	EALG	0
BUQUE	3	44	CALG	0
BUQUE	3	44	MALG	22
BUQUE	3	44	FALG	4
BUQUE	3	44	ENSP	0
BUQUE	3	44	ERSP	0
BUQUE	3	44	OCTO	2
BUQUE	3	44	BHG	1
BUQUE	3	44	RUBB	0
BUQUE	3	44	SAND	3
BUQUE	3	45	C	0
BUQUE	3	45	EALG	0
BUQUE	3	45	CALG	8
BUQUE	3	45	MALG	22
BUQUE	3	45	FALG	0
BUQUE	3	45	ENSP	0
BUQUE	3	45	ERSP	0
BUQUE	3	45	OCTO	2
BUQUE	3	45	BHG	0
BUQUE	3	45	RUBB	0
BUQUE	3	45	SAND	0
BUQUE	3	46	C	1
BUQUE	3	46	EALG	0
BUQUE	3	46	CALG	0
BUQUE	3	46	MALG	27
BUQUE	3	46	FALG	0
BUQUE	3	46	ENSP	0
BUQUE	3	46	ERSP	0
BUQUE	3	46	OCTO	2
BUQUE	3	46	BHG	2
BUQUE	3	46	RUBB	0
BUQUE	3	46	SAND	0
BUQUE	3	47	C	1
BUQUE	3	47	EALG	0
BUQUE	3	47	CALG	0
BUQUE	3	47	MALG	14
BUQUE	3	47	FALG	0
BUQUE	3	47	ENSP	2
BUQUE	3	47	ERSP	0
BUQUE	3	47	OCTO	1
BUQUE	3	47	BHG	3
BUQUE	3	47	RUBB	0
BUQUE	3	47	SAND	11
BUQUE	3	48	C	1
BUQUE	3	48	EALG	0
BUQUE	3	48	CALG	2
BUQUE	3	48	MALG	17
BUQUE	3	48	FALG	0
BUQUE	3	48	ENSP	0
BUQUE	3	48	ERSP	2
BUQUE	3	48	OCTO	2
BUQUE	3	48	BHG	0
BUQUE	3	48	RUBB	0
BUQUE	3	48	SAND	8
BUQUE	3	49	C	0
BUQUE	3	49	EALG	0
BUQUE	3	49	CALG	2
BUQUE	3	49	MALG	23
BUQUE	3	49	FALG	0
BUQUE	3	49	ENSP	0
BUQUE	3	49	ERSP	0
BUQUE	3	49	OCTO	0
BUQUE	3	49	BHG	0
BUQUE	3	49	RUBB	0
BUQUE	3	49	SAND	7
BUQUE	3	50	C	1
BUQUE	3	50	EALG	0
BUQUE	3	50	CALG	2
BUQUE	3	50	MALG	20
BUQUE	3	50	FALG	0
BUQUE	3	50	ENSP	0
BUQUE	3	50	ERSP	0
BUQUE	3	50	OCTO	0
BUQUE	3	50	BHG	0
BUQUE	3	50	RUBB	0
BUQUE	3	50	SAND	9
BUQUE	3	51	C	1
BUQUE	3	51	EALG	0
BUQUE	3	51	CALG	6
BUQUE	3	51	MALG	19
BUQUE	3	51	FALG	0
BUQUE	3	51	ENSP	0
BUQUE	3	51	ERSP	0
BUQUE	3	51	OCTO	1
BUQUE	3	51	BHG	0
BUQUE	3	51	RUBB	0
BUQUE	3	51	SAND	5
BUQUE	3	52	C	3
BUQUE	3	52	EALG	0
BUQUE	3	52	CALG	1
BUQUE	3	52	MALG	10
BUQUE	3	52	FALG	0
BUQUE	3	52	ENSP	0
BUQUE	3	52	ERSP	0
BUQUE	3	52	OCTO	10
BUQUE	3	52	BHG	0
BUQUE	3	52	RUBB	0
BUQUE	3	52	SAND	8
BUQUE	3	53	C	5
BUQUE	3	53	EALG	0
BUQUE	3	53	CALG	2
BUQUE	3	53	MALG	20
BUQUE	3	53	FALG	0
BUQUE	3	53	ENSP	0
BUQUE	3	53	ERSP	0
BUQUE	3	53	OCTO	0
BUQUE	3	53	BHG	1
BUQUE	3	53	RUBB	0
BUQUE	3	53	SAND	4
BUQUE	3	54	C	1
BUQUE	3	54	EALG	0
BUQUE	3	54	CALG	1
BUQUE	3	54	MALG	26
BUQUE	3	54	FALG	1
BUQUE	3	54	ENSP	0
BUQUE	3	54	ERSP	0
BUQUE	3	54	OCTO	0
BUQUE	3	54	BHG	1
BUQUE	3	54	RUBB	0
BUQUE	3	54	SAND	2
BUQUE	3	55	C	7
BUQUE	3	55	EALG	0
BUQUE	3	55	CALG	3
BUQUE	3	55	MALG	11
BUQUE	3	55	FALG	0
BUQUE	3	55	ENSP	0
BUQUE	3	55	ERSP	0
BUQUE	3	55	OCTO	1
BUQUE	3	55	BHG	8
BUQUE	3	55	RUBB	1
BUQUE	3	55	SAND	1
BUQUE	3	56	C	7
BUQUE	3	56	EALG	0
BUQUE	3	56	CALG	1
BUQUE	3	56	MALG	5
BUQUE	3	56	FALG	5
BUQUE	3	56	ENSP	0
BUQUE	3	56	ERSP	0
BUQUE	3	56	OCTO	0
BUQUE	3	56	BHG	11
BUQUE	3	56	RUBB	0
BUQUE	3	56	SAND	3
BUQUE	3	57	C	5
BUQUE	3	57	EALG	0
BUQUE	3	57	CALG	0
BUQUE	3	57	MALG	17
BUQUE	3	57	FALG	9
BUQUE	3	57	ENSP	0
BUQUE	3	57	ERSP	0
BUQUE	3	57	OCTO	0
BUQUE	3	57	BHG	1
BUQUE	3	57	RUBB	0
BUQUE	3	57	SAND	0
BUQUE	3	58	C	0
BUQUE	3	58	EALG	0
BUQUE	3	58	CALG	0
BUQUE	3	58	MALG	18
BUQUE	3	58	FALG	4
BUQUE	3	58	ENSP	0
BUQUE	3	58	ERSP	0
BUQUE	3	58	OCTO	0
BUQUE	3	58	BHG	10
BUQUE	3	58	RUBB	0
BUQUE	3	58	SAND	0
BUQUE	3	59	C	2
BUQUE	3	59	EALG	0
BUQUE	3	59	CALG	0
BUQUE	3	59	MALG	17
BUQUE	3	59	FALG	7
BUQUE	3	59	ENSP	0
BUQUE	3	59	ERSP	0
BUQUE	3	59	OCTO	0
BUQUE	3	59	BHG	5
BUQUE	3	59	RUBB	0
BUQUE	3	59	SAND	1
BUQUE	3	60	C	4
BUQUE	3	60	EALG	0
BUQUE	3	60	CALG	0
BUQUE	3	60	MALG	14
BUQUE	3	60	FALG	10
BUQUE	3	60	ENSP	0
BUQUE	3	60	ERSP	0
BUQUE	3	60	OCTO	0
BUQUE	3	60	BHG	3
BUQUE	3	60	RUBB	0
BUQUE	3	60	SAND	1
BUQUE	4	61	C	2
BUQUE	4	61	EALG	0
BUQUE	4	61	CALG	0
BUQUE	4	61	MALG	19
BUQUE	4	61	FALG	2
BUQUE	4	61	ENSP	1
BUQUE	4	61	ERSP	0
BUQUE	4	61	OCTO	1
BUQUE	4	61	BHG	0
BUQUE	4	61	RUBB	0
BUQUE	4	61	SAND	3
BUQUE	4	62	C	2
BUQUE	4	62	EALG	0
BUQUE	4	62	CALG	0
BUQUE	4	62	MALG	18
BUQUE	4	62	FALG	0
BUQUE	4	62	ENSP	0
BUQUE	4	62	ERSP	0
BUQUE	4	62	OCTO	0
BUQUE	4	62	BHG	0
BUQUE	4	62	RUBB	0
BUQUE	4	62	SAND	0
BUQUE	4	63	C	0
BUQUE	4	63	EALG	0
BUQUE	4	63	CALG	0
BUQUE	4	63	MALG	30
BUQUE	4	63	FALG	2
BUQUE	4	63	ENSP	0
BUQUE	4	63	ERSP	0
BUQUE	4	63	OCTO	1
BUQUE	4	63	BHG	0
BUQUE	4	63	RUBB	0
BUQUE	4	63	SAND	3
BUQUE	4	64	C	3
BUQUE	4	64	EALG	0
BUQUE	4	64	CALG	0
BUQUE	4	64	MALG	30
BUQUE	4	64	FALG	0
BUQUE	4	64	ENSP	0
BUQUE	4	64	ERSP	0
BUQUE	4	64	OCTO	0
BUQUE	4	64	BHG	0
BUQUE	4	64	RUBB	0
BUQUE	4	64	SAND	3
BUQUE	4	65	C	0
BUQUE	4	65	EALG	0
BUQUE	4	65	CALG	0
BUQUE	4	65	MALG	34
BUQUE	4	65	FALG	2
BUQUE	4	65	ENSP	0
BUQUE	4	65	ERSP	0
BUQUE	4	65	OCTO	1
BUQUE	4	65	BHG	3
BUQUE	4	65	RUBB	0
BUQUE	4	65	SAND	0
BUQUE	4	66	C	2
BUQUE	4	66	EALG	0
BUQUE	4	66	CALG	0
BUQUE	4	66	MALG	24
BUQUE	4	66	FALG	5
BUQUE	4	66	ENSP	0
BUQUE	4	66	ERSP	0
BUQUE	4	66	OCTO	0
BUQUE	4	66	BHG	1
BUQUE	4	66	RUBB	0
BUQUE	4	66	SAND	0
BUQUE	4	67	C	0
BUQUE	4	67	EALG	0
BUQUE	4	67	CALG	2
BUQUE	4	67	MALG	26
BUQUE	4	67	FALG	0
BUQUE	4	67	ENSP	0
BUQUE	4	67	ERSP	1
BUQUE	4	67	OCTO	1
BUQUE	4	67	BHG	2
BUQUE	4	67	RUBB	0
BUQUE	4	67	SAND	0
BUQUE	4	68	C	2
BUQUE	4	68	EALG	0
BUQUE	4	68	CALG	1
BUQUE	4	68	MALG	27
BUQUE	4	68	FALG	0
BUQUE	4	68	ENSP	0
BUQUE	4	68	ERSP	0
BUQUE	4	68	OCTO	0
BUQUE	4	68	BHG	2
BUQUE	4	68	RUBB	0
BUQUE	4	68	SAND	0
BUQUE	4	69	C	2
BUQUE	4	69	EALG	0
BUQUE	4	69	CALG	1
BUQUE	4	69	MALG	23
BUQUE	4	69	FALG	0
BUQUE	4	69	ENSP	3
BUQUE	4	69	ERSP	1
BUQUE	4	69	OCTO	0
BUQUE	4	69	BHG	1
BUQUE	4	69	RUBB	0
BUQUE	4	69	SAND	1
BUQUE	4	70	C	4
BUQUE	4	70	EALG	0
BUQUE	4	70	CALG	0
BUQUE	4	70	MALG	25
BUQUE	4	70	FALG	0
BUQUE	4	70	ENSP	0
BUQUE	4	70	ERSP	0
BUQUE	4	70	OCTO	0
BUQUE	4	70	BHG	1
BUQUE	4	70	RUBB	0
BUQUE	4	70	SAND	2
BUQUE	4	71	C	4
BUQUE	4	71	EALG	0
BUQUE	4	71	CALG	0
BUQUE	4	71	MALG	23
BUQUE	4	71	FALG	2
BUQUE	4	71	ENSP	0
BUQUE	4	71	ERSP	0
BUQUE	4	71	OCTO	0
BUQUE	4	71	BHG	0
BUQUE	4	71	RUBB	0
BUQUE	4	71	SAND	3
BUQUE	4	72	C	3
BUQUE	4	72	EALG	0
BUQUE	4	72	CALG	0
BUQUE	4	72	MALG	26
BUQUE	4	72	FALG	1
BUQUE	4	72	ENSP	0
BUQUE	4	72	ERSP	0
BUQUE	4	72	OCTO	0
BUQUE	4	72	BHG	0
BUQUE	4	72	RUBB	0
BUQUE	4	72	SAND	2
BUQUE	4	73	C	0
BUQUE	4	73	EALG	0
BUQUE	4	73	CALG	0
BUQUE	4	73	MALG	27
BUQUE	4	73	FALG	3
BUQUE	4	73	ENSP	0
BUQUE	4	73	ERSP	0
BUQUE	4	73	OCTO	0
BUQUE	4	73	BHG	0
BUQUE	4	73	RUBB	0
BUQUE	4	73	SAND	2
BUQUE	4	74	C	6
BUQUE	4	74	EALG	0
BUQUE	4	74	CALG	0
BUQUE	4	74	MALG	25
BUQUE	4	74	FALG	0
BUQUE	4	74	ENSP	0
BUQUE	4	74	ERSP	0
BUQUE	4	74	OCTO	0
BUQUE	4	74	BHG	0
BUQUE	4	74	RUBB	0
BUQUE	4	74	SAND	1
BUQUE	4	75	C	8
BUQUE	4	75	EALG	0
BUQUE	4	75	CALG	0
BUQUE	4	75	MALG	20
BUQUE	4	75	FALG	2
BUQUE	4	75	ENSP	0
BUQUE	4	75	ERSP	0
BUQUE	4	75	OCTO	0
BUQUE	4	75	BHG	0
BUQUE	4	75	RUBB	0
BUQUE	4	75	SAND	2
BUQUE	4	76	C	2
BUQUE	4	76	EALG	0
BUQUE	4	76	CALG	1
BUQUE	4	76	MALG	8
BUQUE	4	76	FALG	0
BUQUE	4	76	ENSP	0
BUQUE	4	76	ERSP	0
BUQUE	4	76	OCTO	7
BUQUE	4	76	BHG	0
BUQUE	4	76	RUBB	0
BUQUE	4	76	SAND	14
BUQUE	4	77	C	0
BUQUE	4	77	EALG	0
BUQUE	4	77	CALG	0
BUQUE	4	77	MALG	1
BUQUE	4	77	FALG	0
BUQUE	4	77	ENSP	0
BUQUE	4	77	ERSP	0
BUQUE	4	77	OCTO	0
BUQUE	4	77	BHG	0
BUQUE	4	77	RUBB	0
BUQUE	4	77	SAND	31
BUQUE	4	78	C	0
BUQUE	4	78	EALG	0
BUQUE	4	78	CALG	0
BUQUE	4	78	MALG	0
BUQUE	4	78	FALG	0
BUQUE	4	78	ENSP	0
BUQUE	4	78	ERSP	0
BUQUE	4	78	OCTO	0
BUQUE	4	78	BHG	0
BUQUE	4	78	RUBB	0
BUQUE	4	78	SAND	32
BUQUE	4	79	C	0
BUQUE	4	79	EALG	0
BUQUE	4	79	CALG	0
BUQUE	4	79	MALG	4
BUQUE	4	79	FALG	0
BUQUE	4	79	ENSP	0
BUQUE	4	79	ERSP	0
BUQUE	4	79	OCTO	0
BUQUE	4	79	BHG	0
BUQUE	4	79	RUBB	0
BUQUE	4	79	SAND	28
BUQUE	4	80	C	0
BUQUE	4	80	EALG	0
BUQUE	4	80	CALG	0
BUQUE	4	80	MALG	25
BUQUE	4	80	FALG	0
BUQUE	4	80	ENSP	0
BUQUE	4	80	ERSP	1
BUQUE	4	80	OCTO	0
BUQUE	4	80	BHG	0
BUQUE	4	80	RUBB	0
BUQUE	4	80	SAND	6
BUQUE	5	81	C	0
BUQUE	5	81	EALG	0
BUQUE	5	81	CALG	0
BUQUE	5	81	MALG	20
BUQUE	5	81	FALG	0
BUQUE	5	81	ENSP	0
BUQUE	5	81	ERSP	0
BUQUE	5	81	OCTO	3
BUQUE	5	81	BHG	0
BUQUE	5	81	RUBB	0
BUQUE	5	81	SAND	1
BUQUE	5	82	C	1
BUQUE	5	82	EALG	0
BUQUE	5	82	CALG	0
BUQUE	5	82	MALG	25
BUQUE	5	82	FALG	1
BUQUE	5	82	ENSP	0
BUQUE	5	82	ERSP	0
BUQUE	5	82	OCTO	3
BUQUE	5	82	BHG	0
BUQUE	5	82	RUBB	0
BUQUE	5	82	SAND	0
BUQUE	5	83	C	1
BUQUE	5	83	EALG	0
BUQUE	5	83	CALG	0
BUQUE	5	83	MALG	36
BUQUE	5	83	FALG	1
BUQUE	5	83	ENSP	0
BUQUE	5	83	ERSP	0
BUQUE	5	83	OCTO	1
BUQUE	5	83	BHG	0
BUQUE	5	83	RUBB	0
BUQUE	5	83	SAND	1
BUQUE	5	84	C	1
BUQUE	5	84	EALG	0
BUQUE	5	84	CALG	1
BUQUE	5	84	MALG	15
BUQUE	5	84	FALG	13
BUQUE	5	84	ENSP	0
BUQUE	5	84	ERSP	0
BUQUE	5	84	OCTO	3
BUQUE	5	84	BHG	2
BUQUE	5	84	RUBB	0
BUQUE	5	84	SAND	0
BUQUE	5	85	C	7
BUQUE	5	85	EALG	0
BUQUE	5	85	CALG	0
BUQUE	5	85	MALG	17
BUQUE	5	85	FALG	0
BUQUE	5	85	ENSP	0
BUQUE	5	85	ERSP	0
BUQUE	5	85	OCTO	0
BUQUE	5	85	BHG	0
BUQUE	5	85	RUBB	0
BUQUE	5	85	SAND	0
BUQUE	5	86	C	4
BUQUE	5	86	EALG	0
BUQUE	5	86	CALG	0
BUQUE	5	86	MALG	25
BUQUE	5	86	FALG	0
BUQUE	5	86	ENSP	0
BUQUE	5	86	ERSP	0
BUQUE	5	86	OCTO	0
BUQUE	5	86	BHG	1
BUQUE	5	86	RUBB	0
BUQUE	5	86	SAND	0
BUQUE	5	87	C	4
BUQUE	5	87	EALG	0
BUQUE	5	87	CALG	0
BUQUE	5	87	MALG	19
BUQUE	5	87	FALG	0
BUQUE	5	87	ENSP	0
BUQUE	5	87	ERSP	0
BUQUE	5	87	OCTO	0
BUQUE	5	87	BHG	1
BUQUE	5	87	RUBB	0
BUQUE	5	87	SAND	0
BUQUE	5	88	C	1
BUQUE	5	88	EALG	0
BUQUE	5	88	CALG	1
BUQUE	5	88	MALG	22
BUQUE	5	88	FALG	0
BUQUE	5	88	ENSP	0
BUQUE	5	88	ERSP	0
BUQUE	5	88	OCTO	0
BUQUE	5	88	BHG	0
BUQUE	5	88	RUBB	0
BUQUE	5	88	SAND	0
BUQUE	5	89	C	4
BUQUE	5	89	EALG	0
BUQUE	5	89	CALG	0
BUQUE	5	89	MALG	12
BUQUE	5	89	FALG	0
BUQUE	5	89	ENSP	1
BUQUE	5	89	ERSP	0
BUQUE	5	89	OCTO	2
BUQUE	5	89	BHG	1
BUQUE	5	89	RUBB	0
BUQUE	5	89	SAND	0
BUQUE	5	90	C	5
BUQUE	5	90	EALG	0
BUQUE	5	90	CALG	0
BUQUE	5	90	MALG	15
BUQUE	5	90	FALG	0
BUQUE	5	90	ENSP	0
BUQUE	5	90	ERSP	0
BUQUE	5	90	OCTO	0
BUQUE	5	90	BHG	0
BUQUE	5	90	RUBB	0
BUQUE	5	90	SAND	0
BUQUE	5	91	C	6
BUQUE	5	91	EALG	0
BUQUE	5	91	CALG	1
BUQUE	5	91	MALG	22
BUQUE	5	91	FALG	0
BUQUE	5	91	ENSP	0
BUQUE	5	91	ERSP	0
BUQUE	5	91	OCTO	1
BUQUE	5	91	BHG	0
BUQUE	5	91	RUBB	0
BUQUE	5	91	SAND	0
BUQUE	5	92	C	3
BUQUE	5	92	EALG	0
BUQUE	5	92	CALG	1
BUQUE	5	92	MALG	10
BUQUE	5	92	FALG	0
BUQUE	5	92	ENSP	0
BUQUE	5	92	ERSP	0
BUQUE	5	92	OCTO	6
BUQUE	5	92	BHG	0
BUQUE	5	92	RUBB	0
BUQUE	5	92	SAND	0
BUQUE	5	93	C	4
BUQUE	5	93	EALG	0
BUQUE	5	93	CALG	1
BUQUE	5	93	MALG	25
BUQUE	5	93	FALG	0
BUQUE	5	93	ENSP	0
BUQUE	5	93	ERSP	0
BUQUE	5	93	OCTO	0
BUQUE	5	93	BHG	0
BUQUE	5	93	RUBB	0
BUQUE	5	93	SAND	0
BUQUE	5	94	C	17
BUQUE	5	94	EALG	0
BUQUE	5	94	CALG	0
BUQUE	5	94	MALG	7
BUQUE	5	94	FALG	0
BUQUE	5	94	ENSP	0
BUQUE	5	94	ERSP	0
BUQUE	5	94	OCTO	0
BUQUE	5	94	BHG	0
BUQUE	5	94	RUBB	0
BUQUE	5	94	SAND	0
BUQUE	5	95	C	12
BUQUE	5	95	EALG	0
BUQUE	5	95	CALG	0
BUQUE	5	95	MALG	5
BUQUE	5	95	FALG	0
BUQUE	5	95	ENSP	0
BUQUE	5	95	ERSP	0
BUQUE	5	95	OCTO	0
BUQUE	5	95	BHG	3
BUQUE	5	95	RUBB	0
BUQUE	5	95	SAND	0
BUQUE	5	96	C	9
BUQUE	5	96	EALG	0
BUQUE	5	96	CALG	0
BUQUE	5	96	MALG	11
BUQUE	5	96	FALG	0
BUQUE	5	96	ENSP	0
BUQUE	5	96	ERSP	0
BUQUE	5	96	OCTO	0
BUQUE	5	96	BHG	0
BUQUE	5	96	RUBB	0
BUQUE	5	96	SAND	0
BUQUE	5	97	C	15
BUQUE	5	97	EALG	1
BUQUE	5	97	CALG	1
BUQUE	5	97	MALG	15
BUQUE	5	97	FALG	2
BUQUE	5	97	ENSP	0
BUQUE	5	97	ERSP	0
BUQUE	5	97	OCTO	1
BUQUE	5	97	BHG	0
BUQUE	5	97	RUBB	0
BUQUE	5	97	SAND	0
BUQUE	5	98	C	1
BUQUE	5	98	EALG	0
BUQUE	5	98	CALG	0
BUQUE	5	98	MALG	18
BUQUE	5	98	FALG	1
BUQUE	5	98	ENSP	0
BUQUE	5	98	ERSP	0
BUQUE	5	98	OCTO	0
BUQUE	5	98	BHG	0
BUQUE	5	98	RUBB	0
BUQUE	5	98	SAND	0
BUQUE	5	99	C	1
BUQUE	5	99	EALG	0
BUQUE	5	99	CALG	0
BUQUE	5	99	MALG	22
BUQUE	5	99	FALG	0
BUQUE	5	99	ENSP	0
BUQUE	5	99	ERSP	0
BUQUE	5	99	OCTO	0
BUQUE	5	99	BHG	0
BUQUE	5	99	RUBB	0
BUQUE	5	99	SAND	1
BUQUE	5	100	C	2
BUQUE	5	100	EALG	0
BUQUE	5	100	CALG	0
BUQUE	5	100	MALG	15
BUQUE	5	100	FALG	0
BUQUE	5	100	ENSP	0
BUQUE	5	100	ERSP	0
BUQUE	5	100	OCTO	0
BUQUE	5	100	BHG	0
BUQUE	5	100	RUBB	8
BUQUE	5	100	SAND	3
BUQUE	6	101	C	2
BUQUE	6	101	EALG	0
BUQUE	6	101	CALG	0
BUQUE	6	101	MALG	20
BUQUE	6	101	FALG	2
BUQUE	6	101	ENSP	0
BUQUE	6	101	ERSP	0
BUQUE	6	101	OCTO	0
BUQUE	6	101	BHG	0
BUQUE	6	101	RUBB	1
BUQUE	6	101	SAND	0
BUQUE	6	102	C	0
BUQUE	6	102	EALG	0
BUQUE	6	102	CALG	1
BUQUE	6	102	MALG	24
BUQUE	6	102	FALG	3
BUQUE	6	102	ENSP	0
BUQUE	6	102	ERSP	0
BUQUE	6	102	OCTO	2
BUQUE	6	102	BHG	0
BUQUE	6	102	RUBB	0
BUQUE	6	102	SAND	0
BUQUE	6	103	C	3
BUQUE	6	103	EALG	0
BUQUE	6	103	CALG	0
BUQUE	6	103	MALG	21
BUQUE	6	103	FALG	0
BUQUE	6	103	ENSP	0
BUQUE	6	103	ERSP	0
BUQUE	6	103	OCTO	0
BUQUE	6	103	BHG	0
BUQUE	6	103	RUBB	1
BUQUE	6	103	SAND	0
BUQUE	6	104	C	1
BUQUE	6	104	EALG	0
BUQUE	6	104	CALG	0
BUQUE	6	104	MALG	22
BUQUE	6	104	FALG	0
BUQUE	6	104	ENSP	0
BUQUE	6	104	ERSP	0
BUQUE	6	104	OCTO	0
BUQUE	6	104	BHG	0
BUQUE	6	104	RUBB	2
BUQUE	6	104	SAND	0
BUQUE	6	105	C	4
BUQUE	6	105	EALG	0
BUQUE	6	105	CALG	0
BUQUE	6	105	MALG	21
BUQUE	6	105	FALG	0
BUQUE	6	105	ENSP	0
BUQUE	6	105	ERSP	0
BUQUE	6	105	OCTO	0
BUQUE	6	105	BHG	0
BUQUE	6	105	RUBB	0
BUQUE	6	105	SAND	0
BUQUE	6	106	C	8
BUQUE	6	106	EALG	0
BUQUE	6	106	CALG	0
BUQUE	6	106	MALG	13
BUQUE	6	106	FALG	1
BUQUE	6	106	ENSP	0
BUQUE	6	106	ERSP	0
BUQUE	6	106	OCTO	0
BUQUE	6	106	BHG	0
BUQUE	6	106	RUBB	2
BUQUE	6	106	SAND	1
BUQUE	6	107	C	4
BUQUE	6	107	EALG	0
BUQUE	6	107	CALG	0
BUQUE	6	107	MALG	14
BUQUE	6	107	FALG	0
BUQUE	6	107	ENSP	0
BUQUE	6	107	ERSP	0
BUQUE	6	107	OCTO	0
BUQUE	6	107	BHG	0
BUQUE	6	107	RUBB	4
BUQUE	6	107	SAND	3
BUQUE	6	108	C	3
BUQUE	6	108	EALG	0
BUQUE	6	108	CALG	0
BUQUE	6	108	MALG	16
BUQUE	6	108	FALG	3
BUQUE	6	108	ENSP	0
BUQUE	6	108	ERSP	0
BUQUE	6	108	OCTO	0
BUQUE	6	108	BHG	0
BUQUE	6	108	RUBB	1
BUQUE	6	108	SAND	2
BUQUE	6	109	C	3
BUQUE	6	109	EALG	0
BUQUE	6	109	CALG	0
BUQUE	6	109	MALG	21
BUQUE	6	109	FALG	0
BUQUE	6	109	ENSP	0
BUQUE	6	109	ERSP	0
BUQUE	6	109	OCTO	0
BUQUE	6	109	BHG	0
BUQUE	6	109	RUBB	0
BUQUE	6	109	SAND	0
BUQUE	6	110	C	5
BUQUE	6	110	EALG	0
BUQUE	6	110	CALG	0
BUQUE	6	110	MALG	15
BUQUE	6	110	FALG	0
BUQUE	6	110	ENSP	0
BUQUE	6	110	ERSP	0
BUQUE	6	110	OCTO	0
BUQUE	6	110	BHG	0
BUQUE	6	110	RUBB	0
BUQUE	6	110	SAND	0
BUQUE	6	111	C	0
BUQUE	6	111	EALG	0
BUQUE	6	111	CALG	0
BUQUE	6	111	MALG	25
BUQUE	6	111	FALG	0
BUQUE	6	111	ENSP	0
BUQUE	6	111	ERSP	0
BUQUE	6	111	OCTO	0
BUQUE	6	111	BHG	0
BUQUE	6	111	RUBB	0
BUQUE	6	111	SAND	2
BUQUE	6	112	C	0
BUQUE	6	112	EALG	0
BUQUE	6	112	CALG	0
BUQUE	6	112	MALG	14
BUQUE	6	112	FALG	1
BUQUE	6	112	ENSP	0
BUQUE	6	112	ERSP	0
BUQUE	6	112	OCTO	2
BUQUE	6	112	BHG	0
BUQUE	6	112	RUBB	4
BUQUE	6	112	SAND	6
BUQUE	6	113	C	0
BUQUE	6	113	EALG	0
BUQUE	6	113	CALG	0
BUQUE	6	113	MALG	18
BUQUE	6	113	FALG	0
BUQUE	6	113	ENSP	0
BUQUE	6	113	ERSP	0
BUQUE	6	113	OCTO	1
BUQUE	6	113	BHG	0
BUQUE	6	113	RUBB	3
BUQUE	6	113	SAND	5
BUQUE	6	114	C	2
BUQUE	6	114	EALG	0
BUQUE	6	114	CALG	0
BUQUE	6	114	MALG	18
BUQUE	6	114	FALG	2
BUQUE	6	113	ENSP	0
BUQUE	6	113	ERSP	2
BUQUE	6	113	OCTO	0
BUQUE	6	113	BHG	0
BUQUE	6	113	RUBB	0
BUQUE	6	113	SAND	0
BUQUE	6	115	C	10
BUQUE	6	115	EALG	0
BUQUE	6	115	CALG	0
BUQUE	6	115	MALG	13
BUQUE	6	115	FALG	0
BUQUE	6	115	ENSP	0
BUQUE	6	115	ERSP	0
BUQUE	6	115	OCTO	2
BUQUE	6	115	BHG	2
BUQUE	6	115	RUBB	0
BUQUE	6	115	SAND	0
BUQUE	6	116	C	3
BUQUE	6	116	EALG	0
BUQUE	6	116	CALG	0
BUQUE	6	116	MALG	17
BUQUE	6	116	FALG	0
BUQUE	6	116	ENSP	0
BUQUE	6	116	ERSP	0
BUQUE	6	116	OCTO	5
BUQUE	6	116	BHG	0
BUQUE	6	116	RUBB	0
BUQUE	6	116	SAND	0
BUQUE	6	117	C	2
BUQUE	6	117	EALG	0
BUQUE	6	117	CALG	0
BUQUE	6	117	MALG	25
BUQUE	6	117	FALG	0
BUQUE	6	116	ENSP	0
BUQUE	6	116	ERSP	0
BUQUE	6	116	OCTO	0
BUQUE	6	116	BHG	0
BUQUE	6	116	RUBB	0
BUQUE	6	116	SAND	0
BUQUE	6	118	C	2
BUQUE	6	118	EALG	0
BUQUE	6	118	CALG	0
BUQUE	6	118	MALG	23
BUQUE	6	118	FALG	0
BUQUE	6	118	ENSP	0
BUQUE	6	118	ERSP	0
BUQUE	6	118	OCTO	2
BUQUE	6	118	BHG	0
BUQUE	6	118	RUBB	0
BUQUE	6	118	SAND	0
BUQUE	6	119	C	5
BUQUE	6	119	EALG	0
BUQUE	6	119	CALG	0
BUQUE	6	119	MALG	23
BUQUE	6	119	FALG	1
BUQUE	6	119	ENSP	0
BUQUE	6	119	ERSP	0
BUQUE	6	119	OCTO	0
BUQUE	6	119	BHG	0
BUQUE	6	119	RUBB	0
BUQUE	6	119	SAND	1
BUQUE	6	120	C	1
BUQUE	6	120	EALG	0
BUQUE	6	120	CALG	0
BUQUE	6	120	MALG	21
BUQUE	6	120	FALG	0
BUQUE	6	120	ENSP	0
BUQUE	6	120	ERSP	0
BUQUE	6	120	OCTO	1
BUQUE	6	120	BHG	1
BUQUE	6	120	RUBB	0
BUQUE	6	120	SAND	1
BUQUE	7	121	C	1
BUQUE	7	121	EALG	0
BUQUE	7	121	CALG	0
BUQUE	7	121	MALG	28
BUQUE	7	121	FALG	0
BUQUE	7	121	ENSP	0
BUQUE	7	121	ERSP	0
BUQUE	7	121	OCTO	0
BUQUE	7	121	BHG	0
BUQUE	7	121	RUBB	0
BUQUE	7	121	SAND	1
BUQUE	7	122	C	6
BUQUE	7	122	EALG	0
BUQUE	7	122	CALG	0
BUQUE	7	122	MALG	23
BUQUE	7	122	FALG	0
BUQUE	7	122	ENSP	0
BUQUE	7	122	ERSP	1
BUQUE	7	122	OCTO	0
BUQUE	7	122	BHG	0
BUQUE	7	122	RUBB	0
BUQUE	7	122	SAND	0
BUQUE	7	123	C	2
BUQUE	7	123	EALG	0
BUQUE	7	123	CALG	0
BUQUE	7	123	MALG	31
BUQUE	7	123	FALG	0
BUQUE	7	123	ENSP	0
BUQUE	7	123	ERSP	0
BUQUE	7	123	OCTO	1
BUQUE	7	123	BHG	0
BUQUE	7	123	RUBB	0
BUQUE	7	123	SAND	1
BUQUE	7	124	C	1
BUQUE	7	124	EALG	0
BUQUE	7	124	CALG	0
BUQUE	7	124	MALG	29
BUQUE	7	124	FALG	0
BUQUE	7	124	ENSP	0
BUQUE	7	124	ERSP	0
BUQUE	7	124	OCTO	4
BUQUE	7	124	BHG	0
BUQUE	7	124	RUBB	0
BUQUE	7	124	SAND	2
BUQUE	7	125	C	4
BUQUE	7	125	EALG	0
BUQUE	7	125	CALG	0
BUQUE	7	125	MALG	14
BUQUE	7	125	FALG	0
BUQUE	7	125	ENSP	0
BUQUE	7	125	ERSP	0
BUQUE	7	125	OCTO	0
BUQUE	7	125	BHG	0
BUQUE	7	125	RUBB	0
BUQUE	7	125	SAND	0
BUQUE	7	126	C	2
BUQUE	7	126	EALG	0
BUQUE	7	126	CALG	0
BUQUE	7	126	MALG	16
BUQUE	7	126	FALG	0
BUQUE	7	126	ENSP	0
BUQUE	7	126	ERSP	0
BUQUE	7	126	OCTO	1
BUQUE	7	126	BHG	0
BUQUE	7	126	RUBB	1
BUQUE	7	126	SAND	0
BUQUE	7	127	C	4
BUQUE	7	127	EALG	0
BUQUE	7	127	CALG	0
BUQUE	7	127	MALG	18
BUQUE	7	127	FALG	0
BUQUE	7	127	ENSP	0
BUQUE	7	127	ERSP	1
BUQUE	7	127	OCTO	2
BUQUE	7	127	BHG	0
BUQUE	7	127	RUBB	0
BUQUE	7	127	SAND	0
BUQUE	7	128	C	4
BUQUE	7	128	EALG	0
BUQUE	7	128	CALG	0
BUQUE	7	128	MALG	20
BUQUE	7	128	FALG	0
BUQUE	7	128	ENSP	0
BUQUE	7	128	ERSP	0
BUQUE	7	128	OCTO	0
BUQUE	7	128	BHG	0
BUQUE	7	128	RUBB	0
BUQUE	7	128	SAND	0
BUQUE	7	129	C	0
BUQUE	7	129	EALG	0
BUQUE	7	129	CALG	0
BUQUE	7	129	MALG	24
BUQUE	7	129	FALG	0
BUQUE	7	129	ENSP	0
BUQUE	7	129	ERSP	0
BUQUE	7	129	OCTO	0
BUQUE	7	129	BHG	0
BUQUE	7	129	RUBB	0
BUQUE	7	129	SAND	1
BUQUE	7	130	C	3
BUQUE	7	130	EALG	0
BUQUE	7	130	CALG	0
BUQUE	7	130	MALG	28
BUQUE	7	130	FALG	0
BUQUE	7	130	ENSP	0
BUQUE	7	130	ERSP	0
BUQUE	7	130	OCTO	0
BUQUE	7	130	BHG	1
BUQUE	7	130	RUBB	0
BUQUE	7	130	SAND	0
BUQUE	7	131	C	1
BUQUE	7	131	EALG	0
BUQUE	7	131	CALG	0
BUQUE	7	131	MALG	19
BUQUE	7	131	FALG	0
BUQUE	7	131	ENSP	0
BUQUE	7	131	ERSP	0
BUQUE	7	131	OCTO	0
BUQUE	7	131	BHG	0
BUQUE	7	131	RUBB	0
BUQUE	7	131	SAND	0
BUQUE	7	132	C	0
BUQUE	7	132	EALG	0
BUQUE	7	132	CALG	0
BUQUE	7	132	MALG	18
BUQUE	7	132	FALG	0
BUQUE	7	132	ENSP	0
BUQUE	7	132	ERSP	0
BUQUE	7	132	OCTO	1
BUQUE	7	132	BHG	0
BUQUE	7	132	RUBB	0
BUQUE	7	132	SAND	1
BUQUE	7	133	C	1
BUQUE	7	133	EALG	0
BUQUE	7	133	CALG	0
BUQUE	7	133	MALG	24
BUQUE	7	133	FALG	0
BUQUE	7	133	ENSP	0
BUQUE	7	133	ERSP	0
BUQUE	7	133	OCTO	0
BUQUE	7	133	BHG	0
BUQUE	7	133	RUBB	0
BUQUE	7	133	SAND	0
BUQUE	7	134	C	3
BUQUE	7	134	EALG	0
BUQUE	7	134	CALG	0
BUQUE	7	134	MALG	26
BUQUE	7	134	FALG	0
BUQUE	7	134	ENSP	0
BUQUE	7	134	ERSP	0
BUQUE	7	134	OCTO	0
BUQUE	7	134	BHG	1
BUQUE	7	134	RUBB	0
BUQUE	7	134	SAND	0
BUQUE	7	135	C	1
BUQUE	7	135	EALG	0
BUQUE	7	135	CALG	0
BUQUE	7	135	MALG	13
BUQUE	7	135	FALG	0
BUQUE	7	135	ENSP	0
BUQUE	7	135	ERSP	0
BUQUE	7	135	OCTO	1
BUQUE	7	135	BHG	0
BUQUE	7	135	RUBB	0
BUQUE	7	135	SAND	0
BUQUE	7	136	C	2
BUQUE	7	136	EALG	0
BUQUE	7	136	CALG	0
BUQUE	7	136	MALG	27
BUQUE	7	136	FALG	0
BUQUE	7	136	ENSP	0
BUQUE	7	136	ERSP	0
BUQUE	7	136	OCTO	1
BUQUE	7	136	BHG	0
BUQUE	7	136	RUBB	0
BUQUE	7	136	SAND	0
BUQUE	7	137	C	1
BUQUE	7	137	EALG	0
BUQUE	7	137	CALG	0
BUQUE	7	137	MALG	24
BUQUE	7	137	FALG	0
BUQUE	7	137	ENSP	0
BUQUE	7	137	ERSP	0
BUQUE	7	137	OCTO	0
BUQUE	7	137	BHG	0
BUQUE	7	137	RUBB	0
BUQUE	7	137	SAND	0
BUQUE	7	138	C	1
BUQUE	7	138	EALG	0
BUQUE	7	138	CALG	0
BUQUE	7	138	MALG	17
BUQUE	7	138	FALG	0
BUQUE	7	138	ENSP	0
BUQUE	7	138	ERSP	0
BUQUE	7	138	OCTO	2
BUQUE	7	138	BHG	0
BUQUE	7	138	RUBB	0
BUQUE	7	138	SAND	0
BUQUE	7	139	C	0
BUQUE	7	139	EALG	0
BUQUE	7	139	CALG	0
BUQUE	7	139	MALG	20
BUQUE	7	139	FALG	0
BUQUE	7	139	ENSP	0
BUQUE	7	139	ERSP	0
BUQUE	7	139	OCTO	0
BUQUE	7	139	BHG	0
BUQUE	7	139	RUBB	0
BUQUE	7	139	SAND	0
BUQUE	7	140	C	0
BUQUE	7	140	EALG	0
BUQUE	7	140	CALG	0
BUQUE	7	140	MALG	21
BUQUE	7	140	FALG	0
BUQUE	7	140	ENSP	0
BUQUE	7	140	ERSP	0
BUQUE	7	140	OCTO	0
BUQUE	7	140	BHG	0
BUQUE	7	140	RUBB	2
BUQUE	7	140	SAND	2
Q807	8	141	C	0
Q807	8	141	EALG	0
Q807	8	141	CALG	0
Q807	8	141	MALG	10
Q807	8	141	FALG	15
Q807	8	141	ENSP	0
Q807	8	141	ERSP	0
Q807	8	141	OCTO	0
Q807	8	141	BHG	0
Q807	8	141	RUBB	0
Q807	8	141	SAND	10
Q807	8	142	C	0
Q807	8	142	EALG	0
Q807	8	142	CALG	0
Q807	8	142	MALG	6
Q807	8	142	FALG	5
Q807	8	142	ENSP	0
Q807	8	142	ERSP	0
Q807	8	142	OCTO	0
Q807	8	142	BHG	0
Q807	8	142	RUBB	1
Q807	8	142	SAND	12
Q807	8	143	C	1
Q807	8	143	EALG	0
Q807	8	143	CALG	0
Q807	8	143	MALG	3
Q807	8	143	FALG	5
Q807	8	143	ENSP	0
Q807	8	143	ERSP	0
Q807	8	143	OCTO	0
Q807	8	143	BHG	0
Q807	8	143	RUBB	0
Q807	8	143	SAND	11
Q807	8	144	C	0
Q807	8	144	EALG	0
Q807	8	144	CALG	0
Q807	8	144	MALG	3
Q807	8	144	FALG	8
Q807	8	144	ENSP	0
Q807	8	144	ERSP	0
Q807	8	144	OCTO	0
Q807	8	144	BHG	0
Q807	8	144	RUBB	0
Q807	8	144	SAND	9
Q807	8	145	C	0
Q807	8	145	EALG	0
Q807	8	145	CALG	0
Q807	8	145	MALG	0
Q807	8	145	FALG	11
Q807	8	145	ENSP	0
Q807	8	145	ERSP	0
Q807	8	145	OCTO	0
Q807	8	145	BHG	0
Q807	8	145	RUBB	0
Q807	8	145	SAND	9
Q807	8	146	C	10
Q807	8	146	EALG	0
Q807	8	146	CALG	0
Q807	8	146	MALG	0
Q807	8	146	FALG	8
Q807	8	146	ENSP	0
Q807	8	146	ERSP	0
Q807	8	146	OCTO	0
Q807	8	146	BHG	0
Q807	8	146	RUBB	1
Q807	8	146	SAND	11
Q807	8	146	C	8
Q807	8	147	EALG	1
Q807	8	147	CALG	0
Q807	8	147	MALG	3
Q807	8	147	FALG	6
Q807	8	147	ENSP	0
Q807	8	147	ERSP	0
Q807	8	147	OCTO	0
Q807	8	147	BHG	0
Q807	8	147	RUBB	0
Q807	8	147	SAND	2
Q807	8	148	C	7
Q807	8	148	EALG	3
Q807	8	148	CALG	0
Q807	8	148	MALG	12
Q807	8	148	FALG	3
Q807	8	148	ENSP	0
Q807	8	148	ERSP	0
Q807	8	148	OCTO	0
Q807	8	148	BHG	0
Q807	8	148	RUBB	2
Q807	8	148	SAND	3
Q807	8	149	C	11
Q807	8	149	EALG	3
Q807	8	149	CALG	0
Q807	8	149	MALG	2
Q807	8	149	FALG	4
Q807	8	149	ENSP	0
Q807	8	149	ERSP	0
Q807	8	149	OCTO	0
Q807	8	149	BHG	0
Q807	8	149	RUBB	0
Q807	8	149	SAND	0
Q807	8	150	C	10
Q807	8	150	EALG	1
Q807	8	150	CALG	0
Q807	8	150	MALG	8
Q807	8	150	FALG	1
Q807	8	150	ENSP	0
Q807	8	150	ERSP	0
Q807	8	150	OCTO	0
Q807	8	150	BHG	0
Q807	8	150	RUBB	0
Q807	8	150	SAND	0
Q807	8	151	C	1
Q807	8	151	EALG	2
Q807	8	151	CALG	0
Q807	8	151	MALG	10
Q807	8	151	FALG	3
Q807	8	151	ENSP	0
Q807	8	151	ERSP	0
Q807	8	151	OCTO	0
Q807	8	151	BHG	0
Q807	8	151	RUBB	1
Q807	8	151	SAND	3
Q807	8	152	C	7
Q807	8	152	EALG	2
Q807	8	152	CALG	0
Q807	8	152	MALG	5
Q807	8	152	FALG	2
Q807	8	152	ENSP	0
Q807	8	152	ERSP	0
Q807	8	152	OCTO	0
Q807	8	152	BHG	0
Q807	8	152	RUBB	1
Q807	8	152	SAND	3
Q807	8	153	C	4
Q807	8	153	EALG	2
Q807	8	153	CALG	0
Q807	8	153	MALG	5
Q807	8	153	FALG	6
Q807	8	153	ENSP	0
Q807	8	153	ERSP	0
Q807	8	153	OCTO	0
Q807	8	153	BHG	0
Q807	8	153	RUBB	1
Q807	8	153	SAND	2
Q807	8	154	C	13
Q807	8	154	EALG	0
Q807	8	154	CALG	0
Q807	8	154	MALG	2
Q807	8	154	FALG	4
Q807	8	154	ENSP	0
Q807	8	154	ERSP	0
Q807	8	154	OCTO	0
Q807	8	154	BHG	0
Q807	8	154	RUBB	0
Q807	8	154	SAND	1
Q807	8	155	C	13
Q807	8	155	EALG	2
Q807	8	155	CALG	0
Q807	8	155	MALG	1
Q807	8	155	FALG	2
Q807	8	155	ENSP	0
Q807	8	155	ERSP	0
Q807	8	155	OCTO	0
Q807	8	155	BHG	0
Q807	8	155	RUBB	0
Q807	8	155	SAND	2
Q807	8	156	C	7
Q807	8	156	EALG	2
Q807	8	156	CALG	1
Q807	8	156	MALG	5
Q807	8	156	FALG	3
Q807	8	156	ENSP	0
Q807	8	156	ERSP	0
Q807	8	156	OCTO	0
Q807	8	156	BHG	0
Q807	8	156	RUBB	2
Q807	8	156	SAND	0
Q807	8	157	C	6
Q807	8	157	EALG	2
Q807	8	157	CALG	0
Q807	8	157	MALG	15
Q807	8	157	FALG	6
Q807	8	157	ENSP	0
Q807	8	157	ERSP	0
Q807	8	157	OCTO	0
Q807	8	157	BHG	0
Q807	8	157	RUBB	1
Q807	8	157	SAND	0
Q807	8	158	C	6
Q807	8	158	EALG	0
Q807	8	158	CALG	0
Q807	8	158	MALG	8
Q807	8	158	FALG	7
Q807	8	158	ENSP	0
Q807	8	158	ERSP	1
Q807	8	158	OCTO	0
Q807	8	158	BHG	0
Q807	8	158	RUBB	0
Q807	8	158	SAND	2
Q807	8	159	C	3
Q807	8	159	EALG	0
Q807	8	159	CALG	0
Q807	8	159	MALG	4
Q807	8	159	FALG	11
Q807	8	159	ENSP	0
Q807	8	159	ERSP	0
Q807	8	159	OCTO	0
Q807	8	159	BHG	0
Q807	8	159	RUBB	0
Q807	8	160	SAND	2
Q807	8	160	C	0
Q807	8	160	EALG	0
Q807	8	160	CALG	0
Q807	8	160	MALG	2
Q807	8	160	FALG	11
Q807	8	160	ENSP	0
Q807	8	160	ERSP	0
Q807	8	160	OCTO	0
Q807	8	160	BHG	0
Q807	8	160	RUBB	1
Q807	8	160	SAND	10
Q807	9	161	C	5
Q807	9	161	EALG	6
Q807	9	161	CALG	0
Q807	9	161	MALG	10
Q807	9	161	FALG	14
Q807	9	161	ENSP	0
Q807	9	161	ERSP	0
Q807	9	161	OCTO	0
Q807	9	161	BHG	0
Q807	9	161	RUBB	0
Q807	9	161	SAND	0
Q807	9	162	C	3
Q807	9	162	EALG	0
Q807	9	162	CALG	0
Q807	9	162	MALG	11
Q807	9	162	FALG	3
Q807	9	162	ENSP	0
Q807	9	162	ERSP	1
Q807	9	162	OCTO	0
Q807	9	162	BHG	0
Q807	9	162	RUBB	1
Q807	9	162	SAND	1
Q807	9	163	C	0
Q807	9	163	EALG	0
Q807	9	163	CALG	0
Q807	9	163	MALG	16
Q807	9	163	FALG	1
Q807	9	163	ENSP	0
Q807	9	163	ERSP	0
Q807	9	163	OCTO	0
Q807	9	163	BHG	0
Q807	9	163	RUBB	0
Q807	9	163	SAND	3
Q807	9	164	C	0
Q807	9	164	EALG	0
Q807	9	164	CALG	0
Q807	9	164	MALG	12
Q807	9	164	FALG	4
Q807	9	164	ENSP	0
Q807	9	164	ERSP	0
Q807	9	164	OCTO	0
Q807	9	164	BHG	0
Q807	9	164	RUBB	2
Q807	9	164	SAND	2
Q807	9	165	C	1
Q807	9	165	EALG	0
Q807	9	165	CALG	0
Q807	9	165	MALG	14
Q807	9	165	FALG	3
Q807	9	165	ENSP	0
Q807	9	165	ERSP	0
Q807	9	165	OCTO	0
Q807	9	165	BHG	0
Q807	9	165	RUBB	0
Q807	9	165	SAND	2
Q807	9	166	C	2
Q807	9	166	EALG	1
Q807	9	166	CALG	0
Q807	9	166	MALG	5
Q807	9	166	FALG	2
Q807	9	166	ENSP	0
Q807	9	166	ERSP	0
Q807	9	166	OCTO	0
Q807	9	166	BHG	0
Q807	9	166	RUBB	0
Q807	9	166	SAND	2
Q807	9	167	C	6
Q807	9	167	EALG	0
Q807	9	167	CALG	0
Q807	9	167	MALG	8
Q807	9	167	FALG	2
Q807	9	167	ENSP	0
Q807	9	167	ERSP	0
Q807	9	167	OCTO	0
Q807	9	167	BHG	0
Q807	9	167	RUBB	0
Q807	9	167	SAND	4
Q807	9	168	C	15
Q807	9	168	EALG	1
Q807	9	168	CALG	0
Q807	9	168	MALG	3
Q807	9	168	FALG	0
Q807	9	168	ENSP	0
Q807	9	168	ERSP	0
Q807	9	168	OCTO	0
Q807	9	168	BHG	0
Q807	9	168	RUBB	0
Q807	9	168	SAND	1
Q807	9	169	C	11
Q807	9	169	EALG	2
Q807	9	169	CALG	0
Q807	9	169	MALG	2
Q807	9	169	FALG	5
Q807	9	169	ENSP	0
Q807	9	169	ERSP	0
Q807	9	169	OCTO	0
Q807	9	169	BHG	0
Q807	9	169	RUBB	0
Q807	9	169	SAND	0
Q807	9	170	C	6
Q807	9	170	EALG	0
Q807	9	170	CALG	0
Q807	9	170	MALG	0
Q807	9	170	FALG	14
Q807	9	170	ENSP	0
Q807	9	170	ERSP	0
Q807	9	170	OCTO	0
Q807	9	170	BHG	0
Q807	9	170	RUBB	0
Q807	9	170	SAND	0
Q807	9	171	C	11
Q807	9	171	EALG	1
Q807	9	171	CALG	2
Q807	9	171	MALG	4
Q807	9	171	FALG	2
Q807	9	171	ENSP	0
Q807	9	171	ERSP	0
Q807	9	171	OCTO	0
Q807	9	171	BHG	0
Q807	9	171	RUBB	0
Q807	9	171	SAND	0
Q807	9	172	C	9
Q807	9	172	EALG	2
Q807	9	172	CALG	3
Q807	9	172	MALG	1
Q807	9	172	FALG	3
Q807	9	172	ENSP	0
Q807	9	172	ERSP	0
Q807	9	172	OCTO	0
Q807	9	172	BHG	0
Q807	9	172	RUBB	0
Q807	9	172	SAND	0
Q807	9	173	C	15
Q807	9	173	EALG	0
Q807	9	173	CALG	0
Q807	9	173	MALG	2
Q807	9	173	FALG	0
Q807	9	173	ENSP	0
Q807	9	173	ERSP	1
Q807	9	173	OCTO	0
Q807	9	173	BHG	0
Q807	9	173	RUBB	0
Q807	9	173	SAND	0
Q807	9	174	C	10
Q807	9	174	EALG	0
Q807	9	174	CALG	0
Q807	9	174	MALG	7
Q807	9	174	FALG	2
Q807	9	174	ENSP	0
Q807	9	174	ERSP	0
Q807	9	174	OCTO	1
Q807	9	174	BHG	0
Q807	9	174	RUBB	0
Q807	9	174	SAND	0
Q807	9	175	C	13
Q807	9	175	EALG	2
Q807	9	175	CALG	0
Q807	9	175	MALG	9
Q807	9	175	FALG	0
Q807	9	175	ENSP	0
Q807	9	175	ERSP	0
Q807	9	175	OCTO	0
Q807	9	175	BHG	0
Q807	9	175	RUBB	0
Q807	9	175	SAND	0
Q807	9	176	C	11
Q807	9	176	EALG	0
Q807	9	176	CALG	0
Q807	9	176	MALG	4
Q807	9	176	FALG	3
Q807	9	176	ENSP	0
Q807	9	176	ERSP	0
Q807	9	176	OCTO	0
Q807	9	176	BHG	0
Q807	9	176	RUBB	1
Q807	9	176	SAND	1
Q807	9	177	C	11
Q807	9	177	EALG	0
Q807	9	177	CALG	0
Q807	9	177	MALG	7
Q807	9	177	FALG	1
Q807	9	177	ENSP	0
Q807	9	177	ERSP	0
Q807	9	177	OCTO	0
Q807	9	177	BHG	0
Q807	9	177	RUBB	1
Q807	9	177	SAND	0
Q807	9	178	C	11
Q807	9	178	EALG	2
Q807	9	178	CALG	0
Q807	9	178	MALG	8
Q807	9	178	FALG	4
Q807	9	178	ENSP	0
Q807	9	178	ERSP	0
Q807	9	178	OCTO	0
Q807	9	178	BHG	0
Q807	9	178	RUBB	4
Q807	9	178	SAND	1
Q807	9	179	C	3
Q807	9	179	EALG	0
Q807	9	179	CALG	0
Q807	9	179	MALG	7
Q807	9	179	FALG	9
Q807	9	179	ENSP	0
Q807	9	179	ERSP	0
Q807	9	179	OCTO	0
Q807	9	179	BHG	0
Q807	9	179	RUBB	0
Q807	9	179	SAND	1
Q807	9	180	C	1
Q807	9	180	EALG	1
Q807	9	180	CALG	0
Q807	9	180	MALG	17
Q807	9	180	FALG	0
Q807	9	180	ENSP	0
Q807	9	180	ERSP	0
Q807	9	180	OCTO	0
Q807	9	180	BHG	0
Q807	9	180	RUBB	3
Q807	9	180	SAND	2
Q84	10	181	C	1
Q84	10	181	EALG	0
Q84	10	181	CALG	0
Q84	10	181	MALG	17
Q84	10	181	FALG	0
Q84	10	181	ENSP	0
Q84	10	181	ERSP	0
Q84	10	181	OCTO	0
Q84	10	181	BHG	0
Q84	10	181	RUBB	0
Q84	10	181	SAND	7
Q84	10	182	C	1
Q84	10	182	EALG	0
Q84	10	182	CALG	0
Q84	10	182	MALG	21
Q84	10	182	FALG	0
Q84	10	182	ENSP	0
Q84	10	182	ERSP	0
Q84	10	182	OCTO	0
[truncated: 421 more rows]
